# Supplementary material for: Post-Pandemic Differences in Symptom Networks and Personality Associations Among College Students: A Repeated Cross-Sectional Study
Source: Behav Sci (Basel). 2026 Jul 11;16(7):1171. doi: 10.3390/bs16071171 (PMC13403485; doi:10.3390/bs16071171)
Supplement: Supplementary file 1 [file behavsci-16-01171-s001.zip]

Archive with 1 entries (1 files):
- behavsci-4326451-supplementary.pdf
